# Supplementary material for: EPPOCRATIS: A Point-of-Care Utilization of Virtual Surgical Planning and Three-Dimensional Printing for the Management of Acute Craniomaxillofacial Trauma
Source: J Clin Med. 2021 Nov 29;10(23):5640. doi: 10.3390/jcm10235640 (PMC8658368; doi:10.3390/jcm10235640)
Supplement: Supplementary file 1 [file jcm-10-05640-s001.zip]

Archive with 1 entries (1 files):
- jcm-1472565-supplementary.mp4
